# Supplementary material for: FlowPacker: protein side-chain packing with torsional flow matching
Source: Bioinformatics. 2025 Jan 9;41(3):btaf010. doi: 10.1093/bioinformatics/btaf010 (PMC11886813; doi:10.1093/bioinformatics/btaf010)
Supplement: btaf010_Supplementary_Data [file btaf010_supplementary_data.zip]

Archive with 1 entries (1 files):
- 06bbc_FlowPacker_Appendix.pdf
